# Supplementary material for: RNA polymerase backtracking results in the accumulation of fission yeast condensin at active genes
Source: Life Sci Alliance. 2021 Mar 26;4(6):e202101046. doi: 10.26508/lsa.202101046 (PMC8046420; doi:10.26508/lsa.202101046)
Supplement: Supplementary file 2 [file LSA-2021-01046_SdataF2.xlsx]

## Sheet: 2A
Data for Figure 2A
		18S	rds1	exg1	gas1	ecm33	arg10	thr10	arg04	tyr04	pro2	srp7	phe5	gly10	5S20	COC3	COC4	COC5
	cnd2-gfp	0.00773	0.02076	0.01242	0.02145	0.03482	0.00558	0.00659	0.00524	0.00617	0.00458	0.0065	0.00807	0.00823	0.00541	0.00615	0.00518	0.00579
	cnd2-gfp sen1∆	0.00767	0.02682	0.01319	0.02579	0.03614	0.01652	0.0156	0.01802	0.01087	0.00828	0.00961	0.00859	0.00837	0.00507	0.00515	0.00541	0.0053
	lacI-gfp	0.00137	0.00161	0.00139	0.00118	0.00133	0.00141	0.00181	0.001	0.00108	0.001	0.00131	0.00165	0.00128	0.00179	0.00169	0.0017	0.00195
	lacI-gfp sen1∆	0.00115	0.00132	0.00148	0.00108	0.00122	0.00157	0.00168	0.00092	0.00113	0.00104	0.00106	0.00082	0.00105	0.00088	0.00127	0.00127	0.00142
		0.00203	0.00488	0.00053	0.00533	0.00393	0.00142	0.00149	0.00145	0.0008	0.0011	0.0013	0.00239	0.00231	0.00103	0.00214	0.00138	0.00131
		0.00193	0.00694	0.00179	0.00288	0.00496	0.00559	0.00451	0.00531	0.00302	0.00109	0.00138	0.00143	0.00123	0.00126	0.00169	0.00111	0.0011
		0.00022	0.00027	0.00029	0.00016	0.00072	0.00035	0.00031	0.00023	0.00015	0.00048	0.00051	0.00087	0.00024	0.0006	0.00071	0.00051	0.0006
		0.00032	0.00048	0.00055	0.00021	0.00032	0.00052	0.00036	0.00028	0.00028	0.00031	0.00025	0.00028	0.00045	0.00024	0.00058	0.00064	0.00065
	p value wt/sen1∆	1	0.343	0.8857	0.2	0.8857	0.0285	0.0285	0.0285	0.057	0.0285	0.0285	0.8857	0.8857	0.8857	0.3428	0.8857	0.6857
	Mann-Whitney

## Sheet: 2B
ChIP sfc6-myc
Slp1 arrest
			18S	rds1	gas1	arg10	thr10	tyr04	met07	cys03	ser13	pro09	COC3	COC4	COC5
		no tag	0.0009	0.00146	0.00092	0.00057	0.0007	0.00091	0.00074	0.00121	0.00086	0.00099	0.0018	0.00171	0.00289
		no tag sen1∆	0.00044	0.00063	0.0004	0.0003	0.00039	0.00039	0.00063	0.00033	0.0004	0.0004	0.00069	0.00092	0.00103
		sfc6-myc	0.00185	0.00167	0.00135	0.00805	0.00764	0.0073	0.00683	0.00379	0.00977	0.01335	0.00709	0.00767	0.01044
		sfc6-myc sen1∆	0.00089	0.00151	0.00076	0.0071	0.00941	0.00652	0.00682	0.00244	0.0075	0.00859	0.00621	0.00857	0.0111
			0.00036	0.00037	0.00045	0.0002	0.0002	0.0003	8e-05	0.00013	0.00034	0.00029	0.00047	0.00066	0.00086
			7e-05	0.00032	0.00012	0.0001	0.00024	0.00019	0.00034	0.00022	0.0001	0.00017	0.00012	8e-05	0.00042
			0.00123	0.00054	0.00039	0.00199	0.00252	0.00221	0.00179	0.00139	0.00253	0.00439	0.00132	0.00184	0.0016
			0.00018	0.00073	0.00017	0.00339	0.0025	0.00212	0.00262	0.00123	0.00302	0.00322	0.0017	0.00259	0.00443

## Sheet: 2C
Data for Figure 2
super-terminators @ thr10
cdc2as arrest
	cnd2-GFP
	thr10.4	thr10.6	thr10.1	thr10.5
	123	458	804	1166
no tag	5.45735e-05	0.000106184	6.36113e-05	4.0184e-05
no tag sen1∆	0.000266935	0.000843011	0.000410922	0.000113577
WT	0.00151855	0.00255414	0.00194723	0.00101652
WT thr10-20T	0.00105848	0.00190275	0.00164876	0.000782129
sen1∆	0.00303632	0.00735861	0.00272448	0.00111305
sen1∆ thr10-20T	0.000791843	0.00146933	0.00143263	0.000655434
	9.26918e-07	5.44821e-05	1.932e-05	3.50462e-06
	0.000127406	0.000354727	0.000150504	8.85477e-05
	0.000393639	0.000970055	0.00092154	0.000207339
	0.00065823	0.00124141	0.00115792	0.000320246
	0.00162983	0.000945716	0.00072979	0.000470266
	0.000469356	0.000908095	0.000761723	0.0002723
	Rpc37-flag
	thr10.4	thr10.6	thr10.1	thr10.5
	123	458	804	1166
no tag	7.94806e-05	0.000173842	9.29151e-05	6.0401e-05
no tag sen1∆	0.00026223	0.000688485	0.000273902	0.000144471
WT	0.00584883	0.0215897	0.0833228	0.0122377
WT thr10-20T	0.00333718	0.0107344	0.0807268	0.00748204
sen1∆	0.0337739	0.157805	0.13258	0.0157057
sen1∆ thr10-20T	0.00504813	0.0191383	0.0961938	0.0115439
	2.34424e-05	0.000102323	7.78172e-06	3.52468e-05
	0.000145863	0.000286711	0.000103539	6.56018e-05
	0.00270202	0.0058173	0.00982063	0.00651108
	0.000395583	0.00563213	0.0378937	0.0105812
	0.0139693	0.0285405	0.0112581	0.00884496
	0.00295075	0.00695746	0.0321863	0.00256891

## Sheet: 2D
cdc2as arrest
	cnd2-GFP
	arg10.5	arg10.4	arg10.2	arg10.1	arg10.3
	83	445	762	1117	1404
no tag sen1∆	0.000157651	0.00025411	0.00114451	0.000517306	0.000203078
sen1∆	0.000890537	0.00165855	0.00500067	0.0022985	0.00103774
sen1∆ arg1023T	0.000513289	0.000901372	0.00171194	0.00207324	0.000850987
	0.000119333	0.000111192	0.000178473	0.000244472	0.000143558
	0.000160882	0.000382902	0.000481185	6.47676e-05	0.000177015
	0.000167472	0.000242357	0.000148861	0.000333203	0.000359725
	Rpc37-flag
	arg10.5	arg10.4	arg10.2	arg10.1	arg10.3
	83	445	762	1117	1404
no tag sen1∆	4.65549e-05	0.000100869	0.000585479	0.000281345	0.000188688
sen1∆	0.05186	0.0685116	0.292427	0.26865	0.0469066
sen1∆ arg1023T	0.0479944	0.0621629	0.162369	0.290962	0.0452806
	6.58386e-05	0.00014265	0.000146208	8.89671e-05	0.000135377
	0.0059663	0.0120567	0.0802503	0.0499126	0.00389333
	0.00379036	0.000220532	0.0227259	0.0335166	0.00787428

## Sheet: Fig S1
Data for Supplementary Fig S1
		18S	rds1	gas1	arg10	thr10	tyr04	met07	cys03	ser13	pro09
	no tag	0.00038	0.00035	0.00032	0.00034	0.00021	0.0004	0.0003	0.00031	0.00028	0.00033
	no tag sen1∆	0.00027	0.00016	0.00028	0.00076	0.00017	0.00024	0.00023	0.00016	0.00016	0.00022
	tbp1-gfp	0.00277	0.00178	0.00199	0.06829	0.09562	0.07504	0.06281	0.0401	0.03711	0.06095
	tbp1-gfp sen1∆	0.00265	0.00187	0.00191	0.05391	0.06824	0.06077	0.06421	0.02892	0.03726	0.04475
		0.00014	0.00035	0.00023	0.00039	0.00017	0.00043	0.00028	0.00034	0.0003	0.00033
		4e-05	8e-05	5e-05	0.00048	6e-05	8e-05	8e-05	0.0001	6e-05	8e-05
		0.00032	0.00043	0.00066	0.0153	0.01604	0.01767	0.01208	0.00863	0.00892	0.00594
		0.00093	0.00046	0.00068	0.01726	0.00885	0.01912	0.01739	0.00409	0.00579	0.01111
