# Supplementary material for: RNA polymerase backtracking results in the accumulation of fission yeast condensin at active genes
Source: Life Sci Alliance. 2021 Mar 26;4(6):e202101046. doi: 10.26508/lsa.202101046 (PMC8046420; doi:10.26508/lsa.202101046)
Supplement: Supplementary file 3 [file LSA-2021-01046_SdataF3.xlsx]

## Sheet: Fig 3
	Exg1
		RNAP2
		823	1279	1705	2260	2677	3211	3972
	cut3GFP OFF	0.00102717	0.0145016	0.0135616	0.0117178	0.0113332	0.0117705	0.00132165
	cut3GFP ON	0.00181253	0.0270081	0.0167078	0.0119816	0.0137302	0.00850365	0.00240652
		0.000345126	0.00248438	0.00233329	0.00231669	0.000850633	0.000633584	0.000758478
		0.000289123	0.00851857	0.00423249	0.00332119	0.00272196	0.00213141	0.000551123
		Cut3-GFP
		823	1279	1705	2260	2677	3211	3972
	no tag OFF	0.000132327	0.000778724	0.00112762	0.00106017	0.00105964	0.000877422	0.000709487
	no tag ON	0.000153473	0.0011012	0.00130433	0.00109081	0.00126767	0.00135068	0.00100884
	cut3GFP OFF	0.00213016	0.00450113	0.00839577	0.0118209	0.0124865	0.0253336	0.00305445
	cut3GFP ON	0.00388557	0.0153362	0.016753	0.0179342	0.0149342	0.011765	0.00271344
		3.42687e-05	0.000151135	0.000625647	0.000401747	0.000232141	0.000285715	0.000393817
		0.000101173	0.000666924	0.000721539	0.000539743	0.000465398	0.0006639	0.000452646
		0.000233442	0.0016967	0.00209777	0.00319369	0.00213839	0.00586543	0.000304683
		0.000930525	0.00333883	0.00201331	0.00392498	0.00135365	0.0023318	0.000914273
	gas1
		RNAP2
		4226	3248	2792	1386	796
	cut3GFP OFF	0.00082943	0.0168508	0.012598	0.0165024	0.00512261
	cut3GFP ON	0.00152866	0.0212182	0.0148259	0.0108105	0.0056368
		7.75594e-05	0.00281985	0.00175405	0.00132693	0.000851989
		0.000257565	0.00526863	0.00441267	0.000955987	0.00140848
		Cut3-GFP
		4226	3248	2792	1386	796
	no tag OFF	0.000213461	0.000848342	0.00101878	0.000505274	0.0015685
	no tag ON	0.000245932	0.00113618	0.000990814	0.00100721	0.00186203
	cut3GFP OFF	0.00144899	0.00521422	0.00691798	0.0219403	0.00680135
	cut3GFP ON	0.00267972	0.0127948	0.0128879	0.0118708	0.00669219
		4.86486e-05	0.000385094	0.000307087	6.45726e-05	0.000520207
		0.000195301	0.000690254	0.000432617	0.000362658	0.000909459
		0.000134496	0.000802698	0.00153352	0.00566505	0.00134879
		0.000841354	0.000658127	0.00294163	0.00262179	0.00171323
	Eng1
		RNAP2
		188	896	2222	3040	4237	4822
	cut3GFP OFF	0.00339694	0.00763914	0.00647317	0.00527057	0.0135783	0.0112874
	cut3GFP ON	0.00724784	0.0113249	0.00824989	0.00734844	0.0125971	0.0157165
		0.000567941	0.000237492	0.000716225	0.000664282	0.00414551	0.000968396
		0.00246401	0.00127033	0.00153898	0.000909777	0.00223932	0.00358302
		Cut3-GFP
		188	896	2222	3040	4237	4822
	no tag OFF	0.000425134	0.000705237	0.00107531	0.000641766	0.000767231	0.000868137
	no tag ON	0.000589871	0.00105864	0.00141648	0.000977556	0.00132078	0.00120479
	cut3GFP OFF	0.00164141	0.00388062	0.00685228	0.00719064	0.0214388	0.0060679
	cut3GFP ON	0.00288237	0.00826391	0.00868072	0.00993721	0.0126436	0.00806383
		5.18533e-05	0.000284636	0.000461144	0.000282621	6.1641e-05	0.000201584
		0.000288486	0.000475148	0.000639747	0.00047554	0.000356749	0.000657496
		0.000199483	0.000848212	0.000946589	0.00192807	0.00232628	0.000812409
		0.000444705	0.000827092	0.0016108	0.00205561	0.00123772	0.00138935
	Ecm33
		RNAP2
		453	778	1306	1759	2647	2984
	cut3GFP OFF	0.00558672	0.0227638	0.0132772	0.0188183	0.0227006	0.00340237
	cut3GFP ON	0.00456893	0.0128081	0.0117131	0.0172898	0.0291598	0.00513869
		0.000891924	0.0053665	0.00293856	0.00397246	0.00577549	0.00106168
		0.00144352	0.00186508	0.00122248	0.00211781	0.00476939	0.00167009
		Cut3-GFP
		453	778	1306	1759	2647	2984
	no tag OFF	0.000807332	0.000600419	0.0005331	0.000615764	0.000625159	0.000185457
	no tag ON	0.00261939	0.00172665	0.00131093	0.0012146	0.00111687	0.000257636
	cut3GFP OFF	0.013279	0.0290009	0.0122552	0.0111919	0.00357943	0.00265744
	cut3GFP ON	0.0052427	0.0118202	0.0104633	0.0105487	0.00919836	0.00390681
		8.42411e-05	6.50456e-05	0.000150634	9.12242e-05	0.000184094	7.16028e-05
		0.00212292	0.000793903	0.000518774	0.000554239	0.000741495	0.000126276
		0.00128687	0.00507009	0.00159544	0.002304	0.000702509	0.000415239
		0.000790367	0.00185206	0.00141094	0.000848893	0.000740933	0.0012821
