# Supplementary material for: RNA polymerase backtracking results in the accumulation of fission yeast condensin at active genes
Source: Life Sci Alliance. 2021 Mar 26;4(6):e202101046. doi: 10.26508/lsa.202101046 (PMC8046420; doi:10.26508/lsa.202101046)
Supplement: Supplementary file 6 [file LSA-2021-01046_TableS2.xlsx]

## Sheet: Sheet1
	Supplementary_Table_S2: primers used in this study
	Figure 1
	exg1qL1	GACGGTAAATGAGCCTTTGG
	exg1qR1	AGCTGGAAAGAGGATTGACG
	exg1qL2	CGCGGTAAGCCACAATAAAC
	exg1qR2	CTGCTTGGATTTGCGTACTG
	exg1 qL3	CACATAGACGGACCACTTTGAG
	exg1 qR3	ATATGTCACCTGTGGCTGAGTG
	Exg1qL4	CGAAATAACCCCGTTTTTGAC
	Exg1qR4	AATTTTCCAGCACCAACCAG
	Exg1qL5	GGGAGCTGTTCGTCTGTTTATC
	Exg1qR5	GACTTGGTCCACCAGTTTTAGC
	Exg1 qL6	GGAGAAAGTTGACCGAGAAATC
	Exg1 qR6	CTCAAAGTGGTCCGTCTATGTG
	Exg1 qL7	ATGCTCCCCAATGGAATATC
	Exg1 qL8	ACGACTCGGTAAATGCTACCTC
	Exg1 qR8	AAGGTTTGTCGCGCTAAGTC
	Exg1_Del_FW3	GCATACTCTAGAGCGCTCCGTGAGTTGAGAAATTGGTATAAAAGATACTCATGCCCAGTTCCTTTGTTCCATTGTTTAATTCAAAGACGctactcagcattctttctct
	Exg1_Del_RV3	AATGTCTAAAGATAATGCCAAACAAACAAAGACTGAATGGATAGTAGATAGCAGCACGTTAAATGATAGTAGATGATAAATGCAAGGACtatcttgtttgtctacatgg
	INV_EXG1_FW3	ATTACTTTACCAAGAAATCGCTCAATTTAAATGTAATTTTTATAAAAGTATTTTAAACATATGTCACCTGTGGCTGAGTGGTAAACATTACCAAATTCATTACCG
	INV_EXG1_RV3	ATGAAGTAAATAAAAAGGGTTGATATCGTTAAATTGGTAAGTCACATGTTGGTTTCCGACATTGAGTTGAGAAGAATCATAAAACCTATTCTGTCGATTTGC
	Figure 2
	18sqL1	TTTCTAGGACCGCCGTAATG
	18sqR1	TGCTTTCGCAGTAGTTCGTC
	rds1s-2qL1	TCTGGCTCCTCGTCATTTTC
	rds1s-2qR1	TCATCGCTTCCAACCCTTAC
	exg1qL1	GACGGTAAATGAGCCTTTGG
	exg1qR1	AGCTGGAAAGAGGATTGACG
	gas1qL3	AATAGCATGTCGAGGTTGTATGG
	gas1qR3	TGTCATCGCGAAACCTTACC
	ecm33qL4	TTGGCAAAGATGAGACATAAGG
	ecm33qR4	AATAAACTCGGTAGTCTTGCAATC
	Arg10 qL1	GGTGTGTAGCCTAATGGTTAAGG
	Arg10 qR1	GAGTGTGACAGGACTCGAACC
	Arg10 qL2	GGAAGGATACAATATCCACAACG
	Arg10 qR2	GCTGTTATCCATCCACTTACGG
	Arg10 qR3	GGCATTCGTCGATTTTGC
	Arg10 qL4	AAGCCGCCTTTCGTTAACAC
	Arg10 qR4	CTGCTTGACCAGCTTTTGTG
	Arg10 qL5	ACCAAACTGCCCGATACAAC
	Arg10 qR5	GCAAACAGAGTCCAATTGAGG
	Thr10 qL1	CAATCAACGTTGCCCCTATG
	Thr10 qR1	ATACAAATTGCCCCCACTCG
	Thr10qR3	TCATGAGGGACGTGGTTTAG
	Thr10 qL4	AGTCACGGACTTGGTCTTTACC
	Thr10 qR4	TTCTTTGCACCCCATAGCAC
	Thr10 qL5	AATGAGATTCATCCAGCGTTC
	Thr10 qR5	GCAGGTACCGTAATTAGCCTTC
	Thr10 qL6	GTGGGATGTACTAAACCACGTC
	Thr10 qR6	ACGGATGACAGTAAAAGGAATG
	Thr10 qL6	GTGGGATGTACTAAACCACGTC
	Thr10 qR6	ACGGATGACAGTAAAAGGAATG
	arg4qL1	CATTAATCCGCCGTGGATAG
	arg4qR1	TTCACCTAATAGTTGCCAAACG
	tyr4.2_FW	TGGTGTAGTTGGTTATCACATCC
	tyr4.2_RV1	AATCTCCTGAGCCAGAATCG
	tyr4qL2	TTGCCCTTGCATCCTATCTC
	tyr4qR2	TGAATTTAGCACGTTTCTCTCAA
	Pro.02 qL2	CTGGCAGCTAATGAGCAAATC
	Pro.02 qR2	CGGTGTAATGCCTTTGCTAC
	srp7qL1	TACCGATGGAGGTTGGAAAC
	srp7qR1	ACATCCTGCGAAGGTGAATC
	Phe05 qL1	TCGACTTCCCAAGATTCTGC
	Phe05 qR1	CGTGCAATTGCTCAAGTAGG
	gly10qL1	AGGGAAACCTGAAACTAACTGG
	gly10qR1	GAGAAATACGGGCTAACAGTGG
	5S 20 qL1	ATGGAATGCTTGGGTGATG
	5S 20 qR1	AATGGTGTGACGCGAAATC
	COC3qL	CGAATCGCCCTTATGGATTC
	COC3qR	ATGCTACATCCCGATGATCC
	COC4qL	TGTCGATATTAGACCGAGCAAC
	COC4qR	TTCGAACCCACAGACTTTGC
	COC5qL	CCGAATTGACGCTAGTCTCC
	COC5qR	TTGTTGCTACCAGCGTATCC
	c417qL1	AGGTTCAAATCCTGCTGGTG
	c417qR1	TGGGACCTACGGGTTATGAG
	cys03 qL1	TACTACTGATGCGGCTTTGC
	cys03 qR1	TGTAGCCAAGCGAGAAATCG
	Ser13 qL2	CGAGTGGTTTTAAGGCGTTC
	Ser13 qR2	TCGACAACGGCAGGATTC
	pro9 qL2	GCCGTTTGGTCTAGTGGTATG
	pro9 qR2	TTGGGCTGTTGTGGGAATC
	Figure 3
	exg1qL1	GACGGTAAATGAGCCTTTGG
	exg1qR1	AGCTGGAAAGAGGATTGACG
	exg1qL2	CGCGGTAAGCCACAATAAAC
	exg1qR2	CTGCTTGGATTTGCGTACTG
	exg1 qL3	CACATAGACGGACCACTTTGAG
	exg1 qR3	ATATGTCACCTGTGGCTGAGTG
	Exg1qL4	CGAAATAACCCCGTTTTTGAC
	Exg1qR4	AATTTTCCAGCACCAACCAG
	Exg1qL5	GGGAGCTGTTCGTCTGTTTATC
	Exg1qR5	GACTTGGTCCACCAGTTTTAGC
	Exg1 qL6	GGAGAAAGTTGACCGAGAAATC
	Exg1 qR6	CTCAAAGTGGTCCGTCTATGTG
	Exg1 qL7	ATGCTCCCCAATGGAATATC
	Exg1 qL8	ACGACTCGGTAAATGCTACCTC
	Exg1 qR8	AAGGTTTGTCGCGCTAAGTC
	ecm33qL1	CAAAGTTTGGTCGCAAGCTC
	ecm33qR1	AGGTGCGCAATTTCGTTG
	ecm33qL2	TTCGGTTCCTTACCTTACCG
	ecm33qR2	AACGAAACCACCACCAACAG
	ecm33qL3	TCAGCTGCACGTTGTTTAGC
	ecm33qR3	AGAAACAAGCCGGAGATCCTAC
	Ecm33qL8	TGTGGTCAATCTCTGTCTTTTTG
	Emc33qR8	TGCAAAAAGGGAATATGAAGG
	gas1qL1	ACGACAGAATTGCCACGTTC
	gas1qR1	CGTTTTGGGGGAATACAGTG
	gas1qL2	CCGTTCGTGACGTTAAATCC
	gas1qR2	CATCATCACCGCAGTCAAAG
	gas1qL3	AATAGCATGTCGAGGTTGTATGG
	gas1qR3	TGTCATCGCGAAACCTTACC
	gas1 qL4	TTCCAATCCTTAGCGACCAC
	gas1 qR4	TGTTGAGGGAGCTTTGGAAC
	gas1 qL5	AGCCTCAGTTTCTCCTGTTCAC
	gas1 qR5	CCATCAGAAAGAGGATCAACG
	eng1 qL4	GGGCATCTGGTTTGTTTGAG
	eng1 qR4	GACCCCAAAGTTTCATACCG
	eng1 qL5	ATATGGCTGCGACAATGGAG
	eng1 qR5	TTGTGGGAGTAGGCGTAATG
	eng1 qL6	CGAACTCAACGATGCAAAAC
	eng1 qR6	CCTTAAGACTCTGCGTTCGAG
	Eng1qL7	TGATGGCTGTCCAAGTTTCC
	Eng1qR7	GGTTTCAAGATTTCCCGATTG
	Eng1qL8	TGGTGGCAGTCTTCAGACAC
	Eng1qR8	GAGCGAACAAATACCGATGG
	sod1 qL3	GCGTGGTTTCCATATTCACC
	sod1 qR3	GCATCGCTTTCCAAGTTACC
